# Supplementary material for: Follow-Up Study Confirms the Presence of Gastric Cancer DNA Methylation Hallmarks in High-Risk Precursor Lesions
Source: Cancers (Basel). 2021 Jun 2;13(11):2760. doi: 10.3390/cancers13112760 (PMC8199626; doi:10.3390/cancers13112760)
Supplement: Supplementary file 1 [file cancers-13-02760-s001.zip]

Archive with 1 entries (1 files):
- cancers-1213371-supplementary.pdf
